# Supplementary material for: Prognostic Biomarkers for Survival in Nasopharyngeal Carcinoma: A Systematic Review of the Literature
Source: Cancers (Basel). 2022 Apr 24;14(9):2122. doi: 10.3390/cancers14092122 (PMC9103785; doi:10.3390/cancers14092122)
Supplement: Supplementary file 1 [file cancers-14-02122-s001.zip]

Archive with 1 entries (1 files):
- cancers-1694596-supplementary.pdf
